# Supplementary material for: MutMapPlus identified novel mutant alleles of a rice starch branching enzyme IIb gene for fine‐tuning of cooked rice texture
Source: Plant Biotechnol J. 2017 Jun 14;16(1):111–23. doi: 10.1111/pbi.12753 (PMC5785365; doi:10.1111/pbi.12753)
Supplement: Supplementary file 9 — Table S1 SNPs identified in age2 by BWA mapping and Coval extraction between 10 Mb and 3′ end of chromosome 2. [file PBI-16-111-s005.xlsx]

## Sheet: TableS1
Table S1. SNPs identified in age2 by BWA mapping and Coval extraction between 10 Mb and 3' end of chromosome 2.
Chromosome	Base	Nipponbare reference	age2	Number of reads	SNP index	Annotation
chr02	10529999	C	A	26	1	Intergenic.
chr02	11637558	T	A	22	1	Intergenic.
chr02	11637559	A	T	24	1	Intergenic.
chr02	13481645	T	C	24	1	Intergenic.
chr02	13620669	G	C	20	1	Intergenic.
chr02	15104324	T	G	31	1	Intergenic.
chr02	17318200	C	A	13	1	Intergenic.
chr02	18702111	G	T	23	1	Intergenic.
chr02	26012704	G	T	19	1	Synonym -strand GTC>GTA Val>Val Os02g0645850 (predicted gene).
