# Supplementary material for: MutMapPlus identified novel mutant alleles of a rice starch branching enzyme IIb gene for fine‐tuning of cooked rice texture
Source: Plant Biotechnol J. 2017 Jun 14;16(1):111–23. doi: 10.1111/pbi.12753 (PMC5785365; doi:10.1111/pbi.12753)
Supplement: Supplementary file 10 — Table S2 Eating quality of the cooked rice of the mutant lines as measured by a sensory evaluation test. [file PBI-16-111-s013.xlsx]

## Sheet: TableS2
Table S2. Eating quality of the cooked rice of the mutant lines as measured by a sensory evaluation test.
Condition	Sample	Overalla	Whitenessa	Glossa	Aromaa	Flavora	Smoothnessa	Stickinessa	Hardnessb
Warm	Nipponbare	-0.40	-0.12	-0.04	0.12	-0.32	-0.20	-0.12	-0.64
	age1	-0.92	-0.24	0.08	-0.04	-0.44	-0.68*	-0.76*	-0.68
	age2	-0.92	-0.64*	-0.16	-0.20	-0.52	-0.84*	-0.76	-0.72
	SSIIa-NIL	0.20*	-0.04	0.12	-0.04	0.08	0.00	0.28	0.08**
	SSIIa/age1	-1.32***	-0.76**	-0.28	-0.32*	-1.00**	-0.92**	-1.08**	-0.76
	SSIIa/age2	-0.60	-0.40	-0.40	-0.32*	-0.36	-0.56	-0.32	-0.16
Cooled	Nipponbare	-0.29	-0.21	0.13	-0.21	-0.04	-0.25	0.08	-0.38
	age1	-1.58	-0.04	-0.42*	-0.08	-1.04***	-1.42***	-1.71***	-1.58***
	age2	-0.61	-0.46	-0.08	-0.17	-0.25	-0.54	-0.58*	-0.50
	SSIIa-NIL	-0.09	-0.04	0.25	-0.04	0.08	0.04	0.00	-0.13
	SSIIa/age1	-3.17***	-0.63	-1.00***	-0.46	-2.13***	-2.63***	-2.71***	-2.42***
	SSIIa/age2	-1.96***	-0.58	-0.42*	-0.42	-1.13***	-1.29**	-1.67***	-1.33**
a Higher scores are better performance. b Lower scores are harder texture. Each sample was evaluated by 24 trained panelists. Asterisks indicate significant difference from Nipponbare (Student's t test, * P < 0.05, ** P < 0.01, *** P < 0.001).
