# Supplementary material for: MutMapPlus identified novel mutant alleles of a rice starch branching enzyme IIb gene for fine‐tuning of cooked rice texture
Source: Plant Biotechnol J. 2017 Jun 14;16(1):111–23. doi: 10.1111/pbi.12753 (PMC5785365; doi:10.1111/pbi.12753)
Supplement: Supplementary file 11 — Table S3 Primers used in this study. [file PBI-16-111-s006.xlsx]

## Sheet: TableS3
Table S3. Primers used in this study.
Experiment	Gene or locus name	RAP-DB accession number or location	Primer name	Direction	Sequence (5' to 3')
Quantitative RT-PCR	SSI	Os06g0160700		Forward	GGGCCTTCATGGATCAACC
				Reverse	CCGCTTCAAGCATCCTCATC
	SSIIa	Os06g0229800		Forward	GGCCAAGTACCAATGGTGAA
				Reverse	GCATGATGCATCTGAAACAAAGC
	GBSSI	Os06g0133000		Forward	AACGTGGCTGCTCCTTGAA
				Reverse	TTGGCAATAAGCCACACACA
	BEI	Os06g0726400		Forward	TGGCCATGGAAGAGTTGGC
				Reverse	CAGAAGCAACTGCTCCACC
	BEIIb	Os02g0765600		Forward	ATGCTAGAGTTTGACCGC
				Reverse	AGTGTGATGGATCCTGCC
	PUL	Os04g0164900		Forward	ACCTTTCTTCCATGCTGG
				Reverse	CAAAGGTCTGAAAGATGGG
	ISA1	Os08g0520900		Forward	TGCTCAGCTACTCCTCCATCATC
				Reverse	AGGACCGCACAACTTCAACATA
	eEF-1α	Os03g0177500		Forward	TTTCACTCTTGGTGTGAAGCAGAT
				Reverse	GACTTCCTTCACGATTTCATCGTAA
Mapping with SSR markers	RM5699	Chr 2, 8.98 Mb		Forward	TATTGGTATGTGTGGGATCG
				Reverse	CTGGTGTACCTATATGGATTGC
	RM1234	Chr 2, 11.34 Mb		Forward	CCAAATACACCAGAGTACATAGGC
				Reverse	CCAAGGTTTACGAAATCTGTCC
	RM6374	Chr 2, 15.29 Mb		Forward	TCACCAGACTCAACAAAGGATCG
				Reverse	TTCACCTTTCTTCTCCCTCATTCC
	RM3284	Chr 2, 18.55 Mb		Forward	GATCGACCTCCACACACTTGTCC
				Reverse	CTCAGCTTACCGTGCGACACC
	RM1211	Chr 2, 18.56 Mb		Forward	GACACGGGTTATCAGTGATGTCAGC
				Reverse	GCCATCACGCATGTTAGTTAGAAACG
	RM7413	Chr 2, 18.56 Mb		Forward	CCATTAACGTTGCAGGTGTCTGG
				Reverse	CCTCCGAACCATAAGTCCATAATTGG
	RM3858	Chr 2, 19.21 Mb		Forward	GCTTTGTTTCTTGTGGGATACAGG
				Reverse	CTTTCCGGTGTCAATCCAAGC
	RM8254	Chr 2, 19.77 Mb		Forward	CATAAAGGGACCCACTTGTCAGC
				Reverse	TGATGTCTGGTCCACAGTCTGC
	RM7632	Chr 2, 19.81 Mb		Forward	GTCTTTGCCTTCTCCTACGTTGC
				Reverse	GACCACAATTCTACAACGCTTTCC
	RM1379	Chr 2, 20.08 Mb		Forward	CACATTTGACAGAGAGCCCTACCC
				Reverse	ATTGGAGCCGAGGACCAAGG
	RM5427	Chr 2, 21.54 Mb		Forward	TGCTGTTGACACTTGACAGGTAGC
				Reverse	CACAATTATTGCGGCTCATCG
	RM3515	Chr 2, 24.04 Mb		Forward	CATGCTAGTAAGCAAAGGGCAACG
				Reverse	TTGCACGTCCAACTGTCCAAGC
Plasmid construction	BEIIb	Os02g0765600	BEIIb-AscI-F	Forward	AggcgcgccTCGACGAGTGCGGTGAAGTTG
			BEIIb-SalI-R	Reverse	AgtcgacAACAACTCCTCTACCTTCCAAG
			M723K-F	Forward	TATGGGTTCAAGACATCAGACCACCAG
			M723K-R	Reverse	GTCTGATGTCTTGAACCCATATTTTTCCTC
			ClaI-myc-F	Forward	AatcgatGGGTTGATTAACGGTGAACA
			myc-UTR-R	Reverse	CCTCTTGGTGTTCTCAGCTACCGTTCAAGTCTTC
			myc-UTR-F	Forward	GACTTGAACGGTAGCTGAGAACACCAAGAGGCAGC
			BEIIb-ClaI-R	Reverse	AatcgatTTCCGCTGGAGCATAGACAAC
Splice variant in age2	BEIIb	Os02g0765600	A	Forward	GTATGATTTTATGGCTCTGG
			B	Reverse	GTGTGATTGTTATTAAATCTCAC
			Ca	Reverse	TGGAAGTACTTGTGGAGCTC
Detection of mutant alleles	BEIIb	Os02g0765600	AGE1-wt-F	Forward	TATGGCTATGTTATTTCAGTTgAt
			AGE1-mut-F	Forward	TATGGCTATGTTATTTCAGTTgAa
			AGE1-R	Reverse	ATCCAGACCTAGGACTATCGCTA
			AGE2-F	Forward	TAGGAGGAGAAGGCTATCTTA
			AGE2-wt-Ra	Reverse	TGGAAGTACTTGTGGAGCTC
			AGE2-Tos-R	Reverse	ACTCAGCTACTTGAGTCTGAT
	SSIIa	Os06g0229800	SSIIa-jap-F	Forward	CGGGCTGAGGGACAcCa
			SSIIa-ind-F	Forward	CGGGCTGAGGGACAcCg
			SSIIa-R	Reverse	CACACAAACCGGAAGCTAAT
aThese primers are designed on the same genomic position. The restriction site is indicated with an underline.
