# Supplementary material for: MutMapPlus identified novel mutant alleles of a rice starch branching enzyme IIb gene for fine‐tuning of cooked rice texture
Source: Plant Biotechnol J. 2017 Jun 14;16(1):111–23. doi: 10.1111/pbi.12753 (PMC5785365; doi:10.1111/pbi.12753)
Supplement: Supplementary file 12 — Table S4 Peptide sequences of antigens for raising polyclonal antibodies. [file PBI-16-111-s007.xlsx]

## Sheet: TableS4
Table S4. Peptide sequences of antigens for raising polyclonal antibodies.
Enzyme	Peptide sequence	Peptide positiona	Accession number
SSI	SGVGEIEPDLEGLT	89-102	AK109458
SSIIa	FSSGAWQPPRSRRGGVG	93-109	AK101978
BEI	ATARKNKTMVTVVEEV	58-73	AK119436
BEIIa	AGAPGKVLVPGGGSDDLLS	54-72	E14723
BEIIb	EGESDGMPVSAGSD	77-90	D16201
Pho1	MGSLEGNEGYGRAD	901-914	AB441692
PUL	DEILRSKSLDRDSYNSGDW	790-808	D50602
aCorresponding amino acid positions in full-length amino acid sequence.
